# Supplementary material for: Glucose Fluctuation and Severe Internal Carotid Artery Siphon Stenosis in Type 2 Diabetes Patients
Source: Nutrients. 2021 Jul 12;13(7):2379. doi: 10.3390/nu13072379 (PMC8308661; doi:10.3390/nu13072379)
Supplement: Supplementary file 1 [file nutrients-13-02379-s001.zip]

Archive with 1 entries (1 files):
- nutrients-1285219-supplementary.pdf
